# Supplementary material for: Complex Autism Spectrum Disorder with Epilepsy, Strabismus and Self-Injurious Behaviors in a Patient with a De Novo Heterozygous POLR2A Variant
Source: Genes (Basel). 2022 Mar 7;13(3):470. doi: 10.3390/genes13030470 (PMC8955435; doi:10.3390/genes13030470)
Supplement: Supplementary file 1 [file genes-13-00470-s001.zip]

Archive with 1 entries (1 files):
- genes-1594767-supplementary.pdf
